# Supplementary material for: A double-blind randomised controlled trial on the effect of Tocovid, a tocotrienol-rich capsule on postoperative atrial fibrillation at the National Heart Institute, Kuala Lumpur: an interim blinded analysis
Source: J Cardiothorac Surg. 2021 Nov 24;16:340. doi: 10.1186/s13019-021-01721-6 (PMC8611632; doi:10.1186/s13019-021-01721-6)
Supplement: Supplementary file 1 — Additional file 1. Set 1: Raw Data. [file 13019_2021_1721_MOESM1_ESM.csv]

ID	AF	Withdraw	AGE	GENDER	ETHNIC	BMI	BMIGroup	BMIGroup2	NYHA	LEFTAT_SIZE	RIGHTATsize	EF	DM	HPT	ASTHMA	COPD	CKD	HYPERCHOL	SMOKER	ALCOHOL	Smokergrp	alcoholgrp	XCLAMPTIME	BYPASSTIME	ISOLATED	VENT	CICUstay	HDUstay	HospStay	AFnumber	OnsetAF	OnsetAFGrp	filter_$	Reintubation	Stroke	MI	Sternalinfect	LegWound	Respiratory	Renalfailure	GI	Endocrine	PleuralEffusion	Tamponade	Fever	others	Hyperkal	Death	PRE_1
1	Yes	No	56	Male	Malay	26.09	Overweight	Non-obese	9	23.9	14	36	Yes	9	9	9	9	9	Past	Never	Yes	No	999	61	CABG	1250	690	4620	10	2	2489	<48	Selected	No	9	9	9	9	9	9	9	9	9	9	9	9	9	9	.232604071872475
2	Yes	No	67	Male	Malay	26	Overweight	Non-obese	2	9	9	47	Yes	Yes	No	No	No	Yes	Past	Past	Yes	Yes	46	55	CABG+valve	960	9	9	10	1	4020	>48	Selected	No	No	No	No	No	No	No	No	No	No	No	No	No	No	Yes	.25458033478834
3	No	Yes	61	Female	Indian	19.7	Normal	Non-obese	9	9	9	9	Yes	Yes	No	No	No	Yes	Never	Never	No	No	999	999	9	9	9	9	999		9		Not Selected	No	9	9	9	9	9	9	9	9	9	9	9	9	9	9	.242426441833538
4	No	Yes	61	Male	Chinese	27.15	Overweight	Non-obese	9	9	9	9	9	9	9	9	9	9	Never	Never	No	No	999	999	9	9	9	9	999		9		Not Selected	No	No	No	No	No	No	No	No	No	No	No	No	No	No	Yes	.242426441833538
5	No	No	59	Male	Malay	25.86	Overweight	Non-obese	2	19	17	33	9	9	9	9	9	9	Past	Never	Yes	No	54	67	CABG+valve	1816	2980	9	9		9		Not Selected	No	9	9	9	9	9	9	9	9	9	9	9	9	9	9	.23846393752397
6	Yes	No	60	Male	Chinese	22.47	Normal	Non-obese	1	19	15	63	9	9	9	9	9	9	Past	Never	Yes	No	22	112	CABG+valve	1125	9	9	6	1	2780	<48	Selected	No	9	9	9	9	9	9	9	9	9	9	9	9	9	9	.240439610809899
7	Yes	Yes	64	Male	Malay	19.23	Normal	Non-obese	1	18	14	53	Yes	Yes	No	No	No	Yes	Past	Never	Yes	No	64	75	CABG	9	30405	9	999	6	9		Selected	No	No	No	No	No	No	No	No	No	No	No	No	No	No	Yes	.248453642259989
8	No	No	49	Male	Malay	31.4	Obese	obese	9	9	9	40	9	9	9	9	9	9	Current	Never	Yes	No	42	50	9	9	9	9	6		9		Not Selected	No	9	9	9	9	9	9	9	9	9	9	9	9	9	9	.21932486478697
9	No	Yes	59	Male	Malay	20.42	Normal	Non-obese	9	9	9	9	9	9	9	9	9	9	Never	Never	No	No	999	999	9	9	9	9	999		9		Not Selected	No	9	9	9	9	9	9	9	9	9	9	9	9	9	9	.23846393752397
10	No	Yes	63	Male	Indian	31.55	Obese	obese	9	9	9	9	9	9	9	9	9	9	Never	Never	No	No	999	999	9	9	9	9	999		9		Not Selected	No	Yes	No	No	No	No	No	No	No	No	No	No	No	No	No	.246433483048262
11	No	Yes	55	Female	Malay	37.85	Obese	obese	9	9	9	9	9	9	9	9	9	9	Never	Never	No	No	999	999	9	9	9	9	999		9		Not Selected	No	9	9	9	9	9	9	9	9	9	9	9	9	9	9	.230673229614719
12	No	No	60	Male	Malay	28.2	Overweight	Non-obese	1	25.6	14.8	36	9	9	9	9	9	9	9	Current	9	Yes	999	999	9	9	9	9	15		9		Not Selected	No	9	9	9	9	9	9	9	9	9	9	9	9	9	9	.240439610809899
13	No	No	66	Male	Malay	25.57	Overweight	Non-obese	1	16	12	41	9	9	9	9	9	9	9	9	9	9	54	999	CABG+valve	963	640	9	6		9		Not Selected	No	9	9	9	9	9	9	9	9	9	9	9	9	9	9	.252527098444429
14	No	No	59	Male	Malay	31.87	Obese	obese	1	26	15	52	9	9	9	9	9	9	Past	Never	Yes	No	91	999	CABG+valve	9	2490	9	6		9		Not Selected	No	9	9	9	9	9	9	9	9	9	9	9	9	9	9	.23846393752397
15	No	No	57	Male	Malay	30.75	Obese	obese	2	17.9	11.5	48	Yes	Yes	No	No	Yes	Yes	Never	Never	No	No	108	999	CABG	2048	5670	1325	8		9		Not Selected	No	9	9	9	9	9	9	9	9	9	9	9	9	9	9	.234546148823268
16	No	No	51	Male	Malay	29.7	Overweight	Non-obese	1	18	16	57	9	9	9	9	9	9	Past	Never	Yes	No	59	999	CABG	619	9	9	6		9		Not Selected	No	9	9	9	9	9	9	9	9	9	9	9	9	9	9	.223062493749704
17	No	No	69	Female	Chinese	32.4	Obese	obese	2	21.3	14	62	9	9	9	9	9	9	Never	Never	No	No	64	999	CABG	1415	4560	9	9		9		Not Selected	No	9	9	9	9	9	9	9	9	9	9	9	9	9	9	.25871966014705
18	No	No	76	Male	Malay	25.5	Overweight	Non-obese	2	20	16	53	No	Yes	No	No	No	Yes	Past	Never	Yes	No	44	999	CABG	1470	5950	1475	9		9		Not Selected	No	9	9	9	9	9	9	9	9	9	9	9	9	9	9	.273548288017847
19	No	No	60	Male	Malay	28.3	Overweight	Non-obese	1	9	9	56	Yes	Yes	No	No	No	Yes	Never	Never	No	No	65	999	CABG	6375	7420	2700	10		9		Not Selected	No	9	9	9	9	9	9	9	9	9	9	9	9	9	9	.240439610809899
20	No	No	75	Male	Malay	22	Normal	Non-obese	1	9	9	50	9	9	9	9	9	9	Past	Never	Yes	No	54	999	CABG	2060	1834	1455	7		9		Not Selected	No	9	9	9	9	9	9	9	9	9	9	9	9	9	9	.271397769757725
21	No	Yes	67	Male	Malay	28.38	Overweight	Non-obese	9	9	9	9	9	9	9	9	9	9	9	9	9	9	999	999	9	9	9	9	999		9		Not Selected	No	9	9	9	9	9	9	9	9	9	9	9	9	9	9	.25458033478834
22	No	No	60	Female	Malay	23.6	Overweight	Non-obese	1	19	14	32	Yes	Yes	No	No	No	No	Never	Never	No	No	99	999	CABG	1365	1480	4310	12		9		Not Selected	Yes	9	9	9	9	9	9	9	9	9	9	9	9	9	9	.240439610809899
23	No	No	53	Male	Malay	27.51	Overweight	Non-obese	1	16.4	11.7	57	Yes	Yes	No	No	No	Yes	Current	Never	Yes	No	44	999	CABG+valve	815	1430	9	5		9		Not Selected	No	9	9	9	9	9	9	9	9	9	9	9	9	9	9	.226845309398917
24	No	No	53	Male	Malay	25.1	Overweight	Non-obese	9	9	9	9	9	9	9	9	9	9	Past	Never	Yes	No	999	999	9	9	9	9	999		9		Not Selected	No	9	9	9	9	9	9	9	9	9	9	9	9	9	9	.226845309398917
25	No	No	72	Female	Indian	22.95	Normal	Non-obese	9	9	9	9	9	9	9	9	9	9	9	9	9	9	999	999	9	9	9	9	999		9		Not Selected	No	9	9	9	9	9	9	9	9	9	9	9	9	9	9	.265010238747516
26	Yes	No	49	Male	Indian	30.11	Obese	obese	2	17	15	42	Yes	Yes	No	No	No	Yes	Past	Never	Yes	No	88	999	CABG	9	3975	1240	11	1	2340	<48	Selected	No	No	No	No	No	Yes	No	No	No	No	No	No	No	No	No	.21932486478697
27	No	No	61	Male	Malay	31.4	Obese	obese	1	9	9	56	9	9	9	9	9	9	Past	Never	Yes	No	86	999	CABG	5950	11300	9	12		9		Not Selected	No	No	No	No	No	No	No	No	No	No	Yes	No	No	No	No	.242426441833538
28	No	No	57	Male	Malay	25.58	Overweight	Non-obese	2	17	9	64	Yes	Yes	No	No	No	Yes	Never	Never	No	No	48	999	CABG	880	750	330	6		9		Not Selected	No	9	9	9	9	9	9	9	9	9	9	9	9	9	9	.234546148823268
29	No	No	74	Female	Chinese	20.2	Normal	Non-obese	1	14	9	58	No	No	No	No	No	Yes	Past	Never	Yes	No	55	999	CABG	1266	1580	9	8		9		Not Selected	No	9	9	9	9	9	9	9	9	9	9	9	9	9	9	.269257891601482
30	No	No	49	Male	Malay	28.1	Overweight	Non-obese	1	9	9	63	9	9	9	9	9	9	Never	Never	No	No	105	999	CABG	1110	1350	9	8		9		Not Selected	No	9	9	9	9	9	9	9	9	9	9	9	9	9	9	.21932486478697
31	No	No	56	Male	Indian	24.8	Overweight	Non-obese	2	14	12	66	Yes	Yes	No	No	No	No	Past	Never	Yes	No	71	999	CABG	1245	1600	9	7		9		Not Selected	No	9	9	9	9	9	9	9	9	9	9	9	9	9	9	.232604071872475
32	No	No	55	Male	Malay	25.3	Overweight	Non-obese	1	14.3	11.8	43	Yes	Yes	No	No	No	Yes	Never	Current	No	Yes	104	999	CABG	1200	2580	9	7		9		Not Selected	No	9	9	9	9	9	9	9	9	9	9	9	9	9	9	.230673229614719
33	No	No	58	Male	Malay	27.49	Overweight	Non-obese	1	15.9	20.7	47	Yes	Yes	No	No	No	Yes	Never	Never	No	No	73	999	CABG	1005	3990	1455	7		9		Not Selected	No	9	9	9	9	9	9	9	9	9	9	9	9	9	9	.236499443528114
34	Yes	No	49	Male	Malay	35.2	Obese	obese	1	20.4	16.9	58	No	Yes	No	No	No	Yes	Past	Never	Yes	No	104	999	CABG	635	7090	1090	8	1	4326	>48	Selected	No	9	9	9	9	9	9	9	9	9	9	9	9	9	9	.21932486478697
35	No	No	72	Male	Malay	18.7	Normal	Non-obese	1	15	10.3	46.9	No	Yes	No	No	No	Yes	Past	Never	Yes	No	63	999	CABG	1133	1490	1450	6		9		Not Selected	No	9	9	9	9	9	9	9	9	9	9	9	9	9	9	.265010238747516
36	No	No	65	Female	Malay	24.69	Overweight	Non-obese	1	12.1	19.4	39	Yes	Yes	No	No	No	Yes	Never	Never	No	No	88	999	CABG	9	9	9	46		9		Not Selected	No	9	9	9	9	9	9	9	9	9	9	9	9	9	9	.25048485722587
37	No	No	66	Female	Malay	23.19	Overweight	Non-obese	2	18	15.5	35	No	No	No	No	No	Yes	Never	Never	No	No	62	999	CABG	1291	2870	1290	6		9		Not Selected	No	9	9	9	9	9	9	9	9	9	9	9	9	9	9	.252527098444429
38	No	No	57	Male	Malay	29.14	Overweight	Non-obese	2	15.6	13.7	55	No	No	No	No	No	Yes	Past	Never	Yes	No	52	999	CABG	867	1595	9	6		9		Not Selected	No	9	9	9	9	9	9	9	9	9	9	9	9	9	9	.234546148823268
39	No	Yes	57	Male	Malay	23.23	Overweight	Non-obese	2	22	13	30	No	Yes	No	No	Yes	Yes	Past	Never	Yes	No	30	999	CABG	1200	5490	1620	10		9		Not Selected	No	9	9	9	9	9	9	9	9	9	9	9	9	9	9	.234546148823268
40	No	Yes	70	Male	Malay	29.75	Overweight	Non-obese	2	9	9	43	Yes	Yes	No	No	No	No	Past	Never	Yes	No	999	999	9	9	9	9	999		9		Not Selected	No	9	9	9	9	9	9	9	9	9	9	9	9	9	9	.26080567867935
41	Yes	No	55	Male	Malay	27	Overweight	Non-obese	1	24	14	39	Yes	Yes	No	No	No	Yes	Past	Never	Yes	No	79	999	CABG	1175	1500	1350	6	1	3823	>48	Selected	No	9	9	9	9	9	9	9	9	9	9	9	9	9	9	.230673229614719
42	No	No	52	Male	Malay	23.46	Overweight	Non-obese	2	13	12	54	Yes	Yes	No	No	No	Yes	Never	Never	No	No	999	999	CABG	1445	2880	1230	9		9		Not Selected	No	9	9	9	9	9	9	9	9	9	9	9	9	9	9	.224948257826942
43	No	Yes	44	Male	Malay	42.47	Obese	obese	2	20	15	54	Yes	Yes	No	No	No	Yes	Never	Never	No	No	999	999	CABG	1420	4070	9	7		9		Not Selected	No	9	9	9	9	9	9	9	9	9	9	9	9	9	9	.210178817179289
44	No	No	61	Male	Malay	22.46	Normal	Non-obese	9	9	9	9	9	9	9	9	9	9	9	9	9	9	999	999	CABG	9	9	9	7		9		Not Selected	No	9	9	9	9	9	9	9	9	9	9	9	9	9	9	.242426441833538
45	No	No	52	Male	Malay	31	Obese	obese	2	21	15	39	Yes	Yes	No	No	No	Yes	Past	Never	Yes	No	999	999	CABG	1355	2975	9	8		9		Not Selected	No	9	9	9	9	9	9	9	9	9	9	9	9	9	9	.224948257826942
46	No	No	66	Male	Malay	28.5	Overweight	Non-obese	1	21.7	18	56	9	9	9	9	9	9	Past	Never	Yes	No	999	999	CABG	1039	1080	9	6		9		Not Selected	No	9	9	9	9	9	9	9	9	9	9	9	9	9	9	.252527098444429
47	No	No	59	Male	Malay	28.7	Overweight	Non-obese	1	25.7	19	45	Yes	Yes	No	No	No	Yes	Past	Never	Yes	No	999	999	CABG	1020	1650	4260	7		9		Not Selected	No	9	9	9	9	9	9	9	9	9	9	9	9	9	9	.23846393752397
48	Yes	No	61	Male	Malay	28.96	Overweight	Non-obese	2	18.2	17.7	34	Yes	Yes	No	No	Yes	No	9	9	9	9	999	999	CABG	890	4370	9	42	1	3794	>48	Selected	No	9	9	9	9	9	9	9	9	9	9	9	9	9	9	.242426441833538
49	No	No	54	Male	Malay	35.42	Obese	obese	2	17.1	11	57	Yes	Yes	No	No	Yes	Yes	Never	Never	No	No	999	999	CABG	1365	2820	9	8		9		Not Selected	No	9	9	9	9	9	9	9	9	9	9	9	9	9	9	.228753637479038
50	No	No	63	Male	Malay	26.5	Overweight	Non-obese	2	12.3	12	57	Yes	Yes	No	No	No	Yes	Never	Never	No	No	999	999	CABG	1290	10275	9	12		9		Not Selected	No	9	9	9	9	9	9	9	9	9	9	9	9	9	9	.246433483048262
51	No	No	59	Male	Malay	31	Obese	obese	1	13	13	51	No	Yes	No	No	No	Yes	Past	Never	Yes	No	999	999	CABG	2085	2145	1215	6		9		Not Selected	No	No	No	No	No	No	No	No	No	No	Yes	No	No	No	No	.23846393752397
52	Yes	No	61	Male	Malay	21.58	Normal	Non-obese	2	18	13	37	Yes	Yes	No	No	No	Yes	Past	Never	Yes	No	105	128	CABG	9	9	2790	7	2	3250	>48	Selected	No	9	9	9	9	9	9	9	9	9	9	9	9	9	9	.242426441833538
53	No	No	65	Male	Malay	31.6	Obese	obese	2	33	24	35	No	Yes	No	No	No	Yes	Past	Never	Yes	No	79	142	CABG	1375	3800	9	9		9		Not Selected	No	9	9	9	9	9	9	9	9	9	9	9	9	9	9	.25048485722587
54	No	No	64	Male	Malay	22.32	Normal	Non-obese	2	15.6	14	60	No	Yes	No	No	Yes	Yes	Past	Never	Yes	No	90	130	CABG	950	2565	9	6		9		Not Selected	No	9	9	9	9	9	9	9	9	9	9	9	9	9	9	.248453642259989
55	Yes	No	61	Male	Malay	23.4	Overweight	Non-obese	2	9	9	54	No	Yes	No	No	No	Yes	Past	Never	Yes	No	90	118	CABG	1030	2775	1680	8	5	1925	<48	Selected	No	9	9	9	9	9	9	9	9	9	9	9	9	9	9	.242426441833538
56	No	No	49	Male	Malay	21.23	Normal	Non-obese	1	15	13.4	34	No	Yes	No	No	9	No	Past	Never	Yes	No	999	999	CABG	1350	2850	1365	6		9		Not Selected	No	9	9	9	9	9	9	9	9	9	9	9	9	9	9	.21932486478697
57	No	No	54	Male	Malay	24.8	Overweight	Non-obese	1	13.4	11	31	No	Yes	No	No	No	Yes	Past	Never	Yes	No	999	999	CABG	1468	2760	2910	7		9		Not Selected	No	No	No	No	No	No	No	No	No	No	No	No	No	Yes	No	.228753637479038
58	No	No	66	Male	Indian	29.39	Overweight	Non-obese	2	34.4	19.5	55	No	Yes	No	No	Yes	Yes	Never	9	No	9	999	999	CABG+valve	1095	1439	1140	7		9		Not Selected	No	No	No	No	No	No	No	No	No	No	No	No	No	No	No	.252527098444429
59	No	No	54	Female	Malay	32.33	Obese	obese	1	23	17	56	Yes	Yes	No	No	No	Yes	Never	Never	No	No	999	999	CABG	2190	7290	9	10		9		Not Selected	No	No	No	No	No	No	Yes	No	No	Yes	Yes	No	No	No	No	.228753637479038
60	No	No	63	Female	Malay	25.77	Overweight	Non-obese	1	18	16	56	Yes	Yes	No	No	No	Yes	Never	Never	No	No	999	999	CABG	940	9	9	6		9		Not Selected	No	No	No	No	No	No	No	No	No	No	No	No	No	No	No	.246433483048262
61	No	No	60	Male	Malay	24	Overweight	Non-obese	2	15	11	56	Yes	No	No	No	No	Yes	Current	Never	Yes	No	999	999	CABG	945	1720	9	8		9		Not Selected	No	No	No	No	No	No	No	No	No	No	No	No	No	No	No	.240439610809899
62	No	No	63	Male	Malay	28.24	Overweight	Non-obese	1	19	13	38	Yes	Yes	No	No	No	Yes	Past	Never	Yes	No	999	999	CABG	1121	1560	1320	6		9		Not Selected	No	No	No	No	No	No	No	No	No	No	No	No	No	No	No	.246433483048262
63	Yes	No	70	Male	Indian	26.13	Overweight	Non-obese	1	15	15	57	Yes	No	No	No	No	Yes	Past	Never	Yes	No	999	999	CABG	1025	4455	1500	8	1	6245	>48	Selected	No	No	No	No	No	No	No	No	No	No	No	No	No	No	No	.26080567867935
64	No	No	70	Male	Malay	23.9	Overweight	Non-obese	2	17	14	55	Yes	No	No	No	No	Yes	Past	Never	Yes	No	999	999	CABG	1547	1725	9	7		9		Not Selected	No	No	No	No	No	No	No	No	No	No	No	No	No	No	No	.26080567867935
65	No	No	39	Male	Malay	20.57	Normal	Non-obese	2	15.6	11.3	57	No	Yes	No	No	No	Yes	Current	Never	Yes	No	999	999	CABG	860	940	2880	6		9		Not Selected	No	No	No	No	No	No	No	No	No	No	No	No	No	No	No	.201315815358953
66	No	No	63	Female	Malay	31.5	Obese	obese	9	30	25	53	Yes	No	No	No	No	No	Never	Never	No	No	999	999	9	9	9	9	45		9		Not Selected	No	No	No	No	No	Yes	Yes	No	No	No	No	No	No	No	No	.246433483048262
67	No	No	62	Male	Malay	29.4	Overweight	Non-obese	1	19.5	16.4	44	9	9	9	9	9	9	Current	Never	Yes	No	999	999	CABG	960	1500	9	5		9		Not Selected	No	9	9	9	9	9	9	9	9	9	9	9	9	9	9	.244424407477858
68	No	No	49	Female	Indian	27.17	Overweight	Non-obese	2	17	12	56	Yes	Yes	No	No	No	Yes	Never	Never	No	No	999	999	CABG	1297	3870	1485	9		9		Not Selected	No	No	No	No	No	No	No	No	No	No	Yes	No	No	No	No	.21932486478697
69	No	No	55	Female	Malay	22.53	Normal	Non-obese	9	9	9	9	9	9	9	9	9	9	9	9	9	9	999	999	CABG	9	9	9	14		9		Not Selected	No	No	No	No	No	No	No	No	Yes	No	No	No	No	No	No	.230673229614719
70	Yes	Yes	68	Male	Malay	22.3	Normal	Non-obese	2	23	18	34	Yes	Yes	No	No	Yes	No	Current	9	Yes	9	999	999	CABG+valve	1737	9	9	999		9		Selected	Yes	No	No	No	No	Yes	No	No	No	No	No	No	No	No	Yes	.256644533493263
71	No	No	54	Male	Malay	26.58	Overweight	Non-obese	1	18	12.5	60	9	9	9	9	9	9	Current	Never	Yes	No	999	999	CABG	870	1425	9	6		9		Not Selected	No	No	No	No	No	No	No	No	No	No	No	No	No	No	No	.228753637479038
72	No	No	66	Male	Malay	34.65	Obese	obese	3	11	8	58	No	Yes	Yes	Yes	Yes	Yes	Never	Never	No	No	999	999	CABG	1140	1225	4410	7		9		Not Selected	No	No	No	No	No	No	No	No	No	No	No	No	No	No	No	.252527098444429
73	Yes	No	65	Male	Malay	21.58	Normal	Non-obese	2	20	15	52	Yes	No	No	No	Yes	Yes	Past	Never	Yes	No	999	999	CABG+valve	1165	5640	4190	13		9		Selected	No	No	No	No	No	No	No	No	No	No	No	No	Yes	No	No	.25048485722587
74	Yes	No	62	Male	Malay	35.9	Obese	obese	1	15.8	12	47	No	Yes	No	No	No	Yes	Past	Never	Yes	No	999	999	CABG	1350	1470	9	6	1	3144	>48	Selected	No	No	No	No	No	No	No	No	No	No	No	No	No	No	No	.244424407477858
75	Yes	No	59	Male	Malay	30.29	Obese	obese	2	17	13	62	Yes	No	No	No	No	Yes	Never	Never	No	No	999	999	CABG	1050	1410	9	6	1	3517	>48	Selected	No	No	No	No	No	No	No	No	No	No	No	No	No	No	No	.23846393752397
76	No	No	71	Female	Malay	32.86	Obese	obese	9	9	9	9	9	9	9	9	9	9	9	9	9	9	999	999	CABG	9	9	9	8		9		Not Selected	No	No	No	No	No	No	No	No	No	No	No	No	No	No	No	.262902551351615
77	Yes	No	61	Male	Malay	37.94	Obese	obese	1	20	15	43	Yes	Yes	No	No	No	No	Never	Never	No	No	999	999	CABG	2750	9940	4170	13	1	4882	>48	Selected	No	No	No	No	No	No	No	No	No	No	No	No	No	No	No	.242426441833538
78	No	No	61	Female	Malay	33.69	Obese	obese	1	17	15	37	Yes	Yes	No	No	No	Yes	Never	Never	No	No	999	999	CABG	887	1350	1170	9		9		Not Selected	No	No	No	No	No	No	No	No	No	No	No	Yes	No	No	No	.242426441833538
79	No	No	63	Male	Chinese	25.37	Overweight	Non-obese	1	14.4	14.7	48	Yes	Yes	No	No	No	Yes	Never	9	No	9	999	999	CABG	1005	1705	9	7		9		Not Selected	No	No	No	No	No	No	No	No	No	No	No	No	No	No	No	.246433483048262
80	No	No	71	Male	Others	20.7	Normal	Non-obese	1	26	17	47	Yes	No	No	No	No	Yes	Never	Never	No	No	999	999	CABG	1130	1660	9	8		9		Not Selected	No	No	No	No	No	No	No	No	No	No	No	No	No	No	No	.262902551351615
81	No	No	60	Male	Indian	27.2	Overweight	Non-obese	2	12.6	11.6	58	No	No	No	No	No	Yes	Never	9	No	9	999	999	CABG	995	1310	1360	7		9		Not Selected	No	No	No	No	No	No	No	No	No	No	No	No	No	No	No	.240439610809899
82	No	No	54	Male	Malay	30.68	Obese	obese	1	9	9	40	No	No	No	No	No	Yes	Past	Never	Yes	No	999	999	CABG	1155	1590	9	5		9		Not Selected	No	No	No	No	No	No	No	No	No	No	No	Yes	No	No	No	.228753637479038
83	Yes	No	65	Male	Malay	23	Overweight	Non-obese	1	19	18	50	Yes	Yes	No	No	No	Yes	Past	Never	Yes	No	999	999	CABG	975	7010	1845	10	1	1086	<48	Selected	No	No	No	No	No	No	No	No	No	Yes	No	No	No	No	No	.25048485722587
84	Yes	No	67	Male	Malay	26.27	Overweight	Non-obese	2	24	15	44	No	Yes	No	No	No	Yes	Never	Never	No	No	999	999	CABG	896	1500	9	6	1	6076	>48	Selected	No	No	No	No	No	No	No	No	No	No	No	No	No	No	No	.25458033478834
85	No	No	85	Male	Malay	27.83	Overweight	Non-obese	1	22.1	12.9	63	Yes	Yes	No	No	No	Yes	Past	Never	Yes	No	999	999	CABG	905	3090	1370	7		9		Not Selected	No	No	No	No	No	No	No	No	No	No	No	No	No	No	No	.293373275631294
86	No	No	67	Male	Indian	28.04	Overweight	Non-obese	9	9	9	9	9	9	9	9	9	9	9	9	9	9	999	999	CABG	9	9	9	60		9		Not Selected	No	No	No	Yes	No	No	No	No	No	No	Yes	Yes	No	No	No	.25458033478834
87	Yes	No	66	Female	Malay	24.17	Overweight	Non-obese	9	9	9	9	Yes	Yes	No	No	No	Yes	Never	Never	No	No	42	59	CABG	1240	1485	9	8	2	4210	>48	Selected	No	No	No	No	No	No	No	No	No	No	No	No	No	No	No	.252527098444429
88	No	No	58	Female	Malay	42.2	Obese	obese	1	15	10	47	Yes	No	No	No	No	Yes	Never	Never	No	No	999	63	CABG	1350	2835	9	7		9		Not Selected	No	No	No	No	No	No	No	No	No	No	No	No	No	No	No	.236499443528114
89	No	No	66	Male	Malay	28.4	Overweight	Non-obese	1	18.6	12.4	67	No	Yes	No	No	No	Yes	Past	Past	Yes	Yes	999	135	CABG	1175	4680	3150	19		9		Not Selected	No	No	No	No	No	No	No	No	No	Yes	Yes	No	No	Yes	No	.252527098444429
90	Yes	No	58	Male	Indian	22.79	Normal	Non-obese	2	15.5	12.4	50	Yes	Yes	No	No	No	Yes	Current	Current	Yes	Yes	52	68	CABG	1016	8490	1690	10	2	4146	>48	Selected	No	No	No	No	No	No	No	No	No	No	No	No	No	No	No	.236499443528114
91	Yes	No	69	Female	Malay	31.69	Obese	obese	1	23	12	64	No	Yes	No	No	No	Yes	Never	Never	No	No	65	80	CABG	7380	15460	4225	21	3	950	<48	Selected	No	No	No	No	No	No	No	No	No	Yes	No	Yes	No	No	No	.25871966014705
92	No	No	67	Female	Malay	21.47	Normal	Non-obese	2	23	12	39	Yes	Yes	No	No	No	Yes	Never	Never	No	No	999	999	CABG	1145	2970	9	7		9		Not Selected	No	No	No	Yes	No	No	No	No	No	No	No	No	No	No	No	.25458033478834
93	No	No	67	Male	Malay	28.58	Overweight	Non-obese	2	19	14	53	Yes	Yes	No	No	No	Yes	Past	Never	Yes	No	999	999	CABG	760	1525	9	7		9		Not Selected	No	No	No	No	No	No	No	No	No	No	No	No	No	No	No	.25458033478834
94	No	No	60	Male	Malay	27.11	Overweight	Non-obese	2	11	10	65	Yes	Yes	No	No	No	Yes	Past	Never	Yes	No	999	999	CABG	1064	1515	9	7		9		Not Selected	No	No	No	No	No	No	No	No	No	No	No	No	No	No	No	.240439610809899
95	No	No	69	Male	Malay	27.15	Overweight	Non-obese	2	23.9	9.8	60	Yes	Yes	No	No	Yes	Yes	Current	9	Yes	9	999	999	CABG	1340	2745	9	6		9		Not Selected	No	No	No	No	No	No	No	No	No	No	Yes	No	No	No	No	.25871966014705
96	No	No	75	Male	Malay	23.81	Overweight	Non-obese	2	13	11	45	Yes	Yes	No	No	No	Yes	Current	Never	Yes	No	999	999	CABG	1290	1260	7610	9		9		Not Selected	No	No	No	No	No	No	No	No	No	No	No	No	No	No	No	.271397769757725
97	No	No	65	Male	Malay	30.2	Obese	obese	1	24	17	61	No	No	No	No	No	Yes	Never	Never	No	No	999	999	CABG	1644	2700	1920	7		9		Not Selected	No	No	No	No	No	No	No	No	No	No	No	No	No	No	No	.25048485722587
98	Yes	No	57	Male	Malay	17.6	Underweight	Non-obese	1	21.1	14	56	Yes	Yes	No	No	No	Yes	Never	Never	No	No	40	50	CABG	1395	8805	9	16	5	2565	<48	Selected	No	No	No	No	No	No	Yes	No	No	No	No	No	No	No	No	.234546148823268
99	No	No	71	Female	Malay	26	Overweight	Non-obese	1	14	11	58	Yes	Yes	No	No	No	Yes	Never	Never	No	No	999	999	CABG	755	1650	9	7		9		Not Selected	No	No	No	No	No	No	No	No	No	No	No	No	No	No	No	.262902551351615
100	No	No	56	Male	Malay	27.52	Overweight	Non-obese	9	9	9	9	Yes	9	9	9	9	9	9	9	9	9	999	999	CABG+valve	9	9	9	9		9		Not Selected	No	No	No	No	No	No	No	No	No	No	No	No	No	Yes	No	.232604071872475
101	No	No	67	Male	Malay	34.1	Obese	obese	2	9	9	57	Yes	Yes	No	No	No	Yes	Never	Never	No	No	999	999	CABG	1080	5365	1500	8		9		Not Selected	No	No	No	No	No	No	No	No	No	No	No	No	No	No	No	.25458033478834
102	Yes	No	65	Male	Malay	28.95	Overweight	Non-obese	2	24	17	60	Yes	Yes	No	No	No	Yes	9	9	9	9	999	999	CABG	5117	7100	1910	10	1	660	<48	Selected	Yes	No	No	No	No	Yes	No	No	No	No	No	Yes	No	No	No	.25048485722587
103	No	No	58	Male	Malay	26.77	Overweight	Non-obese	1	16	16	44	Yes	Yes	No	No	No	Yes	9	9	9	9	999	999	CABG	1135	1560	2500	8		9		Not Selected	No	No	No	No	No	No	No	No	No	No	No	No	No	No	No	.236499443528114
104	No	No	49	Male	Malay	29.54	Overweight	Non-obese	2	18	12.3	45	Yes	No	No	No	No	Yes	Past	Never	Yes	No	999	999	CABG	810	1575	9	11		9		Not Selected	No	No	No	No	No	No	No	No	No	No	No	No	No	No	No	.21932486478697
105	No	No	62	Male	Malay	24.37	Overweight	Non-obese	1	12	11	45	Yes	Yes	No	No	No	Yes	Never	9	No	9	999	999	CABG	970	1035	1550	7		9		Not Selected	No	No	No	No	No	No	No	No	No	No	No	No	No	No	No	.244424407477858
106	No	No	62	Female	Indian	25.1	Overweight	Non-obese	1	12.4	9.9	45	Yes	No	No	No	No	Yes	Never	Never	No	No	999	999	CABG+valve	1340	4215	9	7		9		Not Selected	No	No	No	No	No	No	No	No	No	No	No	No	No	No	No	.244424407477858
107	Yes	No	51	Male	Malay	25.44	Overweight	Non-obese	1	17	14	37	No	Yes	No	No	Yes	Yes	9	9	9	9	168	216	CABG	1660	1185	405	10	2	4326	>48	Selected	No	No	No	No	No	No	No	No	No	No	No	No	Yes	No	No	.223062493749704
108	No	No	68	Male	Malay	25.43	Overweight	Non-obese	2	21	16	50	Yes	Yes	No	No	Yes	Yes	Past	Never	Yes	No	999	999	CABG	1122	1150	9	7		9		Not Selected	No	No	No	No	No	No	No	No	No	No	No	No	No	No	No	.256644533493263
109	Yes	No	70	Male	Malay	26.42	Overweight	Non-obese	1	20	18	56	No	Yes	No	No	No	No	Current	Never	Yes	No	999	999	CABG	1460	2835	2980	12	1	395	<48	Selected	No	9	9	9	9	9	9	9	9	9	9	9	9	9	9	.26080567867935
110	Yes	No	66	Male	Chinese	24.4	Overweight	Non-obese	1	10.5	11.1	59.8	No	Yes	No	No	No	No	Current	9	Yes	9	999	999	CABG	1190	9	2580	10	1	8342	>48	Selected	No	No	No	No	No	No	No	No	No	No	No	No	No	No	No	.252527098444429
111	No	No	58	Male	Malay	23.5	Overweight	Non-obese	1	15	14	57	No	Yes	No	Yes	No	No	Current	Never	Yes	No	999	999	CABG	1290	1610	1155	7		9		Not Selected	No	No	No	No	No	No	No	No	No	No	No	No	No	No	No	.236499443528114
112	Yes	No	51	Male	Malay	26.33	Overweight	Non-obese	2	29	9	30	No	No	No	No	No	Yes	9	9	9	9	83	139	CABG	2610	6760	1460	8	2	5565	>48	Selected	No	No	No	No	No	No	No	No	No	No	No	No	No	Yes	No	.223062493749704
113	No	Yes	62	Female	Indian	29.38	Overweight	Non-obese	9	9	9	9	Yes	Yes	No	No	No	Yes	9	9	9	9	999	999	9	9	9	9	999		9		Not Selected	No	9	9	9	9	9	9	9	9	9	9	9	9	9	9	.244424407477858
114	No	No	68	Male	Malay	33.06	Obese	obese	1	14	13	48	Yes	Yes	No	No	Yes	Yes	Past	Never	Yes	No	55	86	CABG	1075	1311	7340	8		9		Not Selected	No	No	No	No	No	No	No	No	No	No	No	No	No	No	No	.256644533493263
115	No	No	69	Male	Malay	34.93	Obese	obese	1	9	9	58	Yes	Yes	No	No	No	9	Never	Never	No	No	41	61	CABG	1420	945	9	7		9		Not Selected	No	9	9	9	9	9	9	9	9	9	9	9	9	9	9	.25871966014705
116	Yes	No	72	Male	Malay	30.76	Obese	obese	2	24	16	49	Yes	Yes	No	No	No	Yes	9	9	9	9	77	108	CABG	1329	3240	960	8	4	3579	>48	Selected	No	Yes	No	No	No	No	No	No	No	No	No	No	No	No	No	.265010238747516
117	No	No	63	Male	Malay	25.26	Overweight	Non-obese	2	17	13.4	53	No	Yes	No	No	No	Yes	9	9	9	9	999	88	CABG	945	2590	9	8		9		Not Selected	No	No	No	No	No	No	No	No	No	No	No	No	No	No	No	.246433483048262
118	Yes	No	67	Male	Malay	21.63	Normal	Non-obese	9	9	9	9	No	Yes	No	No	No	Yes	Past	Never	Yes	No	999	91	CABG	9	9	9	66		9		Selected	No	No	No	No	No	No	No	No	No	No	No	No	No	No	Yes	.25458033478834
119	Yes	No	59	Male	Malay	24.62	Overweight	Non-obese	1	12	12	52	No	No	No	No	No	Yes	Past	Current	Yes	Yes	999	109	CABG	1465	2520	1820	6	1	560	<48	Selected	No	No	No	No	No	No	No	No	No	No	No	No	No	No	No	.23846393752397
120	No	No	45	Male	Malay	31.13	Obese	obese	1	18	15.2	42	Yes	Yes	No	No	No	No	9	9	9	9	999	72	CABG	925	2710	9	5		9		Not Selected	No	No	No	No	No	No	No	No	No	No	No	No	No	No	No	.211985381074728
121	Yes	Yes	68	Male	Malay	30.74	Obese	obese	2	15.7	15	48	Yes	Yes	No	No	No	No	9	9	9	9	63	108	CABG	9	9	9	999	2	2295	<48	Selected	No	No	No	No	No	No	No	No	No	No	No	No	No	No	Yes	.256644533493263
122	Yes	Yes	60	Male	Malay	22.8	Normal	Non-obese	3	26	27.3	36	Yes	Yes	No	No	Yes	Yes	9	9	9	9	51	87	CABG	9	9	9	999	4	4310	>48	Selected	Yes	No	No	No	No	No	No	No	No	No	No	No	No	No	Yes	.240439610809899
123	Yes	No	55	Male	Malay	30.3	Obese	obese	2	18	13.9	44	Yes	Yes	No	No	No	Yes	Past	Never	Yes	No	47	62	CABG	1210	1720	5775	7	1	3090	>48	Selected	No	Yes	No	No	No	No	No	No	No	No	No	No	No	No	No	.230673229614719
124	No	No	68	Male	Chinese	22.64	Normal	Non-obese	1	16	14	60	No	Yes	No	No	No	Yes	Never	9	No	9	89	110	CABG	1080	1247	1545	6		9		Not Selected	No	No	No	No	No	No	No	No	No	No	No	No	No	No	No	.256644533493263
125	No	Yes	59	Male	Malay	31.25	Obese	obese	9	9	9	9	Yes	Yes	No	No	No	Yes	9	9	9	9	999	999	9	9	9	9	999		9		Not Selected	No	9	9	9	9	9	9	9	9	9	9	9	9	9	9	.23846393752397
126	No	No	73	Male	Malay	19.08	Normal	Non-obese	9	9	9	9	Yes	Yes	No	No	No	Yes	Past	9	Yes	9	38	50	CABG	980	2655	9	8		9		Not Selected	No	No	No	No	No	No	Yes	No	No	No	No	No	No	No	No	.267128699763783
127	Yes	No	66	Male	Malay	25.08	Overweight	Non-obese	1	10	10	57	Yes	Yes	No	No	No	Yes	Past	Never	Yes	No	85	94	CABG	1000	2940	1470	8	2	2410	<48	Selected	No	No	No	No	No	No	No	No	No	No	No	No	No	No	No	.252527098444429
128	No	No	58	Female	Malay	26.63	Overweight	Non-obese	9	9	9	9	9	9	9	9	9	9	9	9	9	9	57	71	CABG	9	9	9	7		9		Not Selected	No	No	No	No	No	No	No	No	No	No	No	No	No	No	No	.236499443528114
129	No	No	57	Female	Malay	27.9	Overweight	Non-obese	9	9	9	9	Yes	Yes	No	No	No	Yes	9	9	9	9	244	304	CABG+valve	9	9	9	21		9		Not Selected	No	No	No	No	No	Yes	No	No	No	No	No	No	No	No	No	.234546148823268
130	No	No	57	Male	Malay	28.97	Overweight	Non-obese	9	9	9	9	9	9	9	9	9	9	9	9	9	9	999	999	CABG	9	9	9	7		9		Not Selected	No	No	No	No	No	No	No	No	No	No	No	No	No	No	No	.234546148823268
131	No	No	69	Male	Malay	24.43	Overweight	Non-obese	1	39	9	48	Yes	Yes	No	No	Yes	Yes	9	9	9	9	65	86	CABG	9	6145	1275	8		9		Not Selected	No	No	No	No	No	No	No	No	No	No	No	Yes	Yes	No	No	.25871966014705
132	No	No	68	Male	Malay	34.61	Obese	obese	9	9	9	9	9	9	9	9	9	9	9	9	9	9	999	999	CABG	9	9	9	6		9		Not Selected	No	No	No	No	No	No	No	No	No	No	No	No	No	No	No	.256644533493263
133	No	No	70	Female	Malay	35.01	Obese	obese	9	9	9	9	Yes	Yes	No	No	No	Yes	9	9	9	9	999	999	CABG	9	9	9	50		9		Not Selected	No	No	No	Yes	No	No	No	No	No	No	Yes	No	No	No	No	.26080567867935
134	No	No	58	Male	Malay	23.7	Overweight	Non-obese	9	9	9	9	9	9	9	9	9	9	9	9	9	9	999	999	CABG	9	9	9	9		9		Not Selected	No	No	No	No	No	No	Yes	No	No	Yes	Yes	No	No	No	No	.236499443528114
135	No	No	69	Male	Malay	27.54	Overweight	Non-obese	9	9	9	9	Yes	Yes	No	No	No	No	9	9	9	9	999	999	CABG	9	9	9	9		9		Not Selected	No	No	No	No	No	No	No	No	No	No	No	No	No	No	No	.25871966014705
136	No	No	60	Male	Malay	28.42	Overweight	Non-obese	9	9	9	9	Yes	Yes	No	No	No	Yes	9	9	9	9	37	57	CABG	9	9	9	6		9		Not Selected	No	No	No	No	No	No	No	No	No	No	No	No	No	No	No	.240439610809899
137	No	No	69	Male	Malay	21.3	Normal	Non-obese	9	9	9	9	No	No	No	No	No	Yes	9	9	9	9	50	59	CABG	9	9	9	6		9		Not Selected	No	No	No	No	No	No	No	No	No	No	No	No	No	No	No	.25871966014705
138	No	Yes	73	Male	Malay	18.25	Normal	Non-obese	9	9	9	9	9	Yes	No	No	No	9	9	9	9	9	999	999	CABG	9	9	9	999		9		Not Selected	No	No	No	No	No	No	No	No	No	No	No	No	No	No	Yes	.267128699763783
139	No	No	58	Male	Malay	26.34	Overweight	Non-obese	9	9	9	9	9	9	9	9	9	9	9	9	9	9	999	999	CABG	9	9	9	86		9		Not Selected	No	Yes	No	No	No	No	No	No	No	No	Yes	No	No	No	No	.236499443528114
140	No	No	56	Male	Malay	31.64	Obese	obese	9	9	9	9	Yes	Yes	No	No	No	Yes	9	9	9	9	81	110	CABG	9	9	9	12		9		Not Selected	No	No	No	No	No	No	No	No	No	No	Yes	No	No	No	No	.232604071872475
141	No	No	51	Female	Indian	24.77	Overweight	Non-obese	9	9	9	9	Yes	Yes	No	No	No	Yes	9	9	9	9	999	999	CABG	9	9	9	8		9		Not Selected	No	No	No	No	No	No	No	No	No	No	No	No	No	No	No	.223062493749704
142	No	No	64	Male	Indian	20.66	Normal	Non-obese	9	9	9	9	Yes	Yes	No	No	No	Yes	9	9	9	9	999	999	CABG	9	9	9	22		9		Not Selected	No	No	No	No	No	Yes	No	No	No	No	No	No	No	No	No	.248453642259989
143	Yes	No	60	Male	Malay	32.74	Obese	obese	9	9	9	9	No	Yes	No	No	No	Yes	9	9	9	9	83	109	CABG	9	9	9	7		9		Selected	No	No	No	No	No	No	No	No	No	No	No	No	No	No	No	.240439610809899
144	Yes	No	54	Male	Indian	21.27	Normal	Non-obese	9	9	9	9	Yes	Yes	No	No	No	No	9	9	9	9	999	999	CABG	9	9	9	6		9		Selected	No	No	No	No	No	No	No	No	No	No	No	No	No	No	No	.228753637479038
145	No	No	66	Male	Malay	32.37	Obese	obese	9	9	9	9	9	9	9	9	9	9	9	9	9	9	104	129	CABG	9	9	9	9		9		Not Selected	No	No	No	No	No	No	No	No	No	No	Yes	No	No	No	No	.252527098444429
146	No	No	62	Male	Malay	27.64	Overweight	Non-obese	9	9	9	9	Yes	Yes	No	No	No	No	9	9	9	9	999	999	CABG	9	9	9	5		9		Not Selected	No	9	9	9	9	9	9	9	9	9	9	9	9	9	9	.244424407477858
147	Yes	No	69	Male	Malay	26.65	Overweight	Non-obese	9	9	9	9	9	9	9	9	9	9	9	9	9	9	999	999	CABG	9	9	9	8		9		Selected	No	No	No	No	No	No	No	No	No	No	Yes	No	No	No	No	.25871966014705
148	No	No	55	Male	Malay	25.68	Overweight	Non-obese	9	9	9	9	9	9	9	9	9	9	9	9	9	9	51	65	CABG	9	9	9	7		9		Not Selected	No	No	No	No	No	No	No	No	No	No	No	No	No	No	No	.230673229614719
149	No	No	50	Male	Malay	27.55	Overweight	Non-obese	9	9	9	9	Yes	Yes	No	No	No	Yes	9	9	9	9	999	999	CABG	9	9	9	7		9		Not Selected	No	No	No	No	No	No	No	No	No	No	No	No	No	No	No	.221188026702952
150	No	No	70	Male	Malay	20.76	Normal	Non-obese	9	9	9	9	Yes	Yes	No	No	No	No	9	9	9	9	999	999	CABG	9	9	9	11		9		Not Selected	No	No	No	No	No	No	No	No	No	No	Yes	No	No	No	No	.26080567867935
151	Yes	No	68	Male	Malay	30.65	Obese	obese	2	16	12	63	No	No	No	No	No	Yes	Current	Never	Yes	No	83	52	CABG	1480	3980	9	8	2	1940	<48	Selected	No	No	No	No	No	No	No	No	No	No	No	No	No	No	No	.256644533493263
152	No	No	68	Male	Malay	33.02	Obese	obese	9	9	9	9	9	9	9	9	9	9	9	9	9	9	999	999	CABG	9	9	9	999		9		Not Selected	No	No	No	No	No	No	No	No	No	No	No	No	No	No	No	.256644533493263
153	No	No	61	Male	Malay	22.72	Normal	Non-obese	9	9	9	9	9	9	9	9	9	9	9	9	9	9	999	999	CABG	9	9	9	999		9		Not Selected	No	No	No	No	No	No	No	No	No	No	No	No	No	No	No	.242426441833538
154	No	No	55	Male	Malay	32.38	Obese	obese	9	9	9	9	9	9	9	9	9	9	9	9	9	9	999	999	CABG	9	9	9	999		9		Not Selected	No	No	No	No	No	No	No	No	No	No	No	No	No	No	No	.230673229614719
155	No	No	52	Male	Malay	32.37	Obese	obese	9	9	9	9	9	9	9	9	9	9	9	9	9	9	999	999	CABG	9	9	9	999		9		Not Selected	No	No	No	No	No	No	No	No	No	No	No	No	No	No	No	.224948257826942
156	No	No	52	Male	Malay	28.06	Overweight	Non-obese	9	9	9	9	9	9	9	9	9	9	9	9	9	9	999	999	CABG	9	9	9	999		9		Not Selected	No	No	No	No	No	No	No	No	No	No	No	No	No	No	No	.224948257826942
[truncated: 17 more columns]
